# Supplementary material for: The Effects of Dietary Supplementation with 25-Hydroxyvitamin D3 on the Antioxidant Capacity and Inflammatory Responses of Pelteobagrus fulvidraco
Source: Biology (Basel). 2025 Aug 1;14(8):967. doi: 10.3390/biology14080967 (PMC12383693; doi:10.3390/biology14080967)
Supplement: Supplementary file 1 [file biology-14-00967-s001.zip]

Archive with 1 entries (1 files):
- biology-3753430-supplementary.pdf
